# Supplementary material for: Plasma-Wind-Assisted In2S3 Preparation with an Amorphous Surface Structure for Enhanced Photocatalytic Hydrogen Production
Source: Nanomaterials (Basel). 2022 May 21;12(10):1761. doi: 10.3390/nano12101761 (PMC9143137; doi:10.3390/nano12101761)
Supplement: Supplementary file 1 [file nanomaterials-12-01761-s001.zip]

Archive with 1 entries (1 files):
- nanomaterials-1723742-supplementary.pdf
